# Supplementary material for: Implications of the Onset of Sweating on the Sweat Lactate Threshold
Source: Sensors (Basel). 2023 Mar 23;23(7):3378. doi: 10.3390/s23073378 (PMC10098635; doi:10.3390/s23073378)
Supplement: Supplementary file 1 [file sensors-23-03378-s001.zip]

Archive with 1 entries (1 files):
- sensors-2238251-supplementary.pdf
